# Supplementary material for: Mitochondrial Genomes of Three Species of the Family Camaenidae (Gastropoda: Stylommatophora): Structural Features, Codon Usage Patterns, and Phylogenetic Implications
Source: Ecol Evol. 2025 Oct 12;15(10):e72282. doi: 10.1002/ece3.72282 (PMC12515985; doi:10.1002/ece3.72282)
Supplement: Supplementary file 1 — Appendix S1: ece372282‐sup‐0001‐AppendixS1.zip. [file ECE3-15-e72282-s001.zip]

Archive with 3 entries (3 files):
- Table S1.xlsx
- Table S2.xlsx
- Supinfo.docx
