# Supplementary material for: Mitochondrial Genomes of Three Species of the Family Camaenidae (Gastropoda: Stylommatophora): Structural Features, Codon Usage Patterns, and Phylogenetic Implications
Source: Ecol Evol. 2025 Oct 12;15(10):e72282. doi: 10.1002/ece3.72282 (PMC12515985; doi:10.1002/ece3.72282)
Supplement: Supplementary file 1 — Appendix S1: ece372282‐sup‐0001‐AppendixS1.zip. [file ECE3-15-e72282-s001.zip › Table S1.xlsx]

## Sheet: 系统发育树文件
Supplementary Table S1. Summary of Mitogenomes used in analyses
Family	Species	Accession number
Achatinidae	Lissachatina fulica	NC_024601.1	15057
Arionidae	Arion vulgaris	NC_046044.1	14548
Camaenidae	Acusta ravida	PQ166711.1	14135
Camaenidae	Aegista aubryana	NC_029419.1	14238
Camaenidae	Aegista diversifamilia	NC_027584.1	14039
Camaenidae	Bradybaena similaris	PQ180368.1	14429
Camaenidae	Camaena cicatricosa	NC_025511.1	13843
Camaenidae	Camaena poyuensis	KT001074.1	13798
Camaenidae	Cochlostyla marinduquensis	NC_071158.1	14806
Camaenidae	Dolicheulota formosensis	NC_027493.1	14237
Camaenidae	Laeocathaica amdoana	NC_070212.1	14660
Camaenidae	Mastigeulota kiangsinensis	NC_024935.1	14029
Camaenidae	Satsuma myomphala	NC_086491.1	14686
Camaenidae	Trichobradybaena submissa	PQ180369.1	15471
Geomitridae	Helicella itala	KT696546.1	13967
Helicidae	Cepaea hortensis	OP910118.1	13988
Helicidae	Cepaea nemoralis	U23045.1	14100
Helicidae	Cornu aspersum	JQ417194.1	14050
Helicidae	Cylindrus obtusus	NC_017872.1	14610
Helicidae	Helix lutescens	OR684515.1	14066
Helicidae	Helix pelagonesica	PQ213602.1	14004
Helicidae	Helix pomatia	MK488031.1	14070
Helicidae	Helix pomatia	NC_041247.1	14072
Helicidae	Helix thessalica	OR684514.1	14069
Helminthoglyptidae	Micrarionta opuntia	NC_060988.1	13971
Hygromiidae	Monacha cartusiana	NC_072058.1	13894
Philomycidae	Meghimatium bilineatum	NC_035429.1	13972
Polygyridae	Polygyra cereolus	NC_032036.1	14008
Polygyridae	Praticolella mexicana	NC_032079.1	14153

## Sheet: GC3与GC12相关性分析
Supplementary Table S2. correlation coefficient between GC3 and GC12
NAD1		0.584*		ATP8		0.664*
NAD2		0.813**		ATP6		0.811**
NAD3		0.844**		COX1		0.479424
NAD4		0.790**		COX2		0.671*
NAD4L		0.845**		COX3		0.48852
NAD5		0.921**		CYTB		0.634*
NAD6		0.441239		**P<0.01		*P<0.05
