# Supplementary material for: Mitochondrial Genomes of Three Species of the Family Camaenidae (Gastropoda: Stylommatophora): Structural Features, Codon Usage Patterns, and Phylogenetic Implications
Source: Ecol Evol. 2025 Oct 12;15(10):e72282. doi: 10.1002/ece3.72282 (PMC12515985; doi:10.1002/ece3.72282)
Supplement: Supplementary file 1 — Appendix S1: ece372282‐sup‐0001‐AppendixS1.zip. [file ECE3-15-e72282-s001.zip › Table S2.xlsx]

## Sheet: Sheet1
Supplementary Table S2. correlation coefficient between GC3 and GC12
NAD1	0.584*	ATP8	0.664*
NAD2	0.813**	ATP6	0.811**
NAD3	0.844**	COX1	0.479424
NAD4	0.790**	COX2	0.671*
NAD4L	0.845**	COX3	0.48852
NAD5	0.921**	CYTB	0.634*
NAD6	0.441239	**P<0.01	*P<0.05
